# Supplementary material for: Ecofriendly Flame-Retardant Polystyrene Composites: Exploiting the Synergistic Effects of Phytic Acid, Polyethyleneimine, and Expandable Graphite
Source: Materials (Basel). 2025 Sep 14;18(18):4308. doi: 10.3390/ma18184308 (PMC12471509; doi:10.3390/ma18184308)
Supplement: Supplementary file 1 [file materials-18-04308-s001.zip]

Archive with 1 entries (1 files):
- materials-3855268-supplementary.pdf
